# Supplementary material for: The Temporal Response Surface: A Novel Method for the Assessment of Delayed and Time-Cumulative Aquatic Ecosystem Risk
Source: Environ Sci Technol. 2025 May 19;59(21):10157–66. doi: 10.1021/acs.est.4c14331 (PMC12138969; doi:10.1021/acs.est.4c14331)
Supplement: Supplementary file 2 [file es4c14331_si_002.xlsx]

## Sheet: Pred_allSSDs
dist	percent	est	se	lcl	ucl	wt	method	nboot	pboot	Day	Protection_level
average	1	2.28958	1.02804	1.26321	5.20354	1	parametric	1000	1	1	PC99
average	5	4.61082	1.71325	2.83263	9.2915	1	parametric	1000	1	1	PC95
average	10	7.07687	2.39448	4.34796	13.5006	1	parametric	1000	1	1	PC90
average	20	12.6785	3.97525	7.818	23.1845	1	parametric	1000	1	1	PC80
average	1	0.758225	0.376514	0.381162	1.76372	1	parametric	1000	1	2	PC99
average	5	1.56213	0.63798	0.879461	3.31653	1	parametric	1000	1	2	PC95
average	10	2.43129	0.898936	1.39343	4.95487	1	parametric	1000	1	2	PC90
average	20	4.43921	1.50468	2.67769	8.71404	1	parametric	1000	1	2	PC80
average	1	0.373252	0.197903	0.191769	0.883959	1	parametric	1000	1	3	PC99
average	5	0.788969	0.335325	0.449683	1.67279	1	parametric	1000	1	3	PC95
average	10	1.24737	0.474681	0.7426	2.49737	1	parametric	1000	1	3	PC90
average	20	2.32671	0.807895	1.40285	4.58803	1	parametric	1000	1	3	PC80
average	1	0.221068	0.117819	0.104971	0.550559	1	parametric	1000	1	4	PC99
average	5	0.477607	0.205243	0.253018	1.03534	1	parametric	1000	1	4	PC95
average	10	0.765269	0.2978	0.420293	1.60952	1	parametric	1000	1	4	PC90
average	20	1.45366	0.530504	0.828208	2.81524	1	parametric	1000	1	4	PC80
average	1	0.145703	0.0811216	0.0695989	0.371173	1	parametric	1000	1	5	PC99
average	5	0.320714	0.146281	0.166887	0.704392	1	parametric	1000	1	5	PC95
average	10	0.519782	0.215344	0.279352	1.08181	1	parametric	1000	1	5	PC90
average	20	1.00281	0.383916	0.554095	2.01297	1	parametric	1000	1	5	PC80
average	1	0.102954	0.0575368	0.0469506	0.275966	1	parametric	1000	1	6	PC99
average	5	0.230341	0.103942	0.11663	0.52081	1	parametric	1000	1	6	PC95
average	10	0.377057	0.154067	0.202197	0.795255	1	parametric	1000	1	6	PC90
average	20	0.7374	0.28194	0.405932	1.46481	1	parametric	1000	1	6	PC80
average	1	0.0763907	0.0437714	0.0340028	0.201132	1	parametric	1000	1	7	PC99
average	5	0.173416	0.0805921	0.0864383	0.385871	1	parametric	1000	1	7	PC95
average	10	0.286414	0.119849	0.150608	0.603387	1	parametric	1000	1	7	PC90
average	20	0.566963	0.216391	0.319313	1.11202	1	parametric	1000	1	7	PC80
average	1	0.0587709	0.033394	0.0256101	0.15013	1	parametric	1000	1	8	PC99
average	5	0.135193	0.0633758	0.0673796	0.315001	1	parametric	1000	1	8	PC95
average	10	0.225099	0.0965801	0.119911	0.491055	1	parametric	1000	1	8	PC90
average	20	0.450524	0.181271	0.243163	0.92048	1	parametric	1000	1	8	PC80
average	1	0.0464939	0.0287985	0.0216225	0.137996	1	parametric	1000	1	9	PC99
average	5	0.108264	0.0539934	0.0558243	0.270527	1	parametric	1000	1	9	PC95
average	10	0.181611	0.081374	0.0986211	0.420331	1	parametric	1000	1	9	PC90
average	20	0.367193	0.150574	0.194151	0.766039	1	parametric	1000	1	9	PC80
average	1	0.0376049	0.022684	0.0168287	0.107604	1	parametric	1000	1	10	PC99
average	5	0.0885662	0.0435478	0.0434325	0.21772	1	parametric	1000	1	10	PC95
average	10	0.149606	0.0668466	0.0764853	0.342582	1	parametric	1000	1	10	PC90
average	20	0.305361	0.127226	0.158522	0.66098	1	parametric	1000	1	10	PC80
average	1	0.0309681	0.0187342	0.013616	0.0848595	1	parametric	1000	1	11	PC99
average	5	0.07372	0.0360222	0.0368147	0.183072	1	parametric	1000	1	11	PC95
average	10	0.125346	0.0552884	0.0657581	0.281441	1	parametric	1000	1	11	PC90
average	20	0.258134	0.105458	0.138727	0.545541	1	parametric	1000	1	11	PC80
average	1	0.0258864	0.0178222	0.01127	0.0819603	1	parametric	1000	1	12	PC99
average	5	0.0622516	0.0339147	0.0300737	0.16705	1	parametric	1000	1	12	PC95
average	10	0.106506	0.0515567	0.0552428	0.260171	1	parametric	1000	1	12	PC90
average	20	0.221197	0.0966315	0.116511	0.487803	1	parametric	1000	1	12	PC80
average	1	0.021918	0.0158549	0.00920749	0.0702479	1	parametric	1000	1	13	PC99
average	5	0.0532178	0.0308437	0.0253027	0.140363	1	parametric	1000	1	13	PC95
average	10	0.0915872	0.0478959	0.0459045	0.22072	1	parametric	1000	1	13	PC90
average	20	0.191744	0.0930221	0.09777	0.424888	1	parametric	1000	1	13	PC80
average	1	0.0187594	0.013628	0.00809291	0.0548183	1	parametric	1000	1	14	PC99
average	5	0.0459726	0.0263389	0.022594	0.115519	1	parametric	1000	1	14	PC95
average	10	0.0795685	0.0402429	0.0406122	0.187301	1	parametric	1000	1	14	PC90
average	20	0.167873	0.075236	0.0870502	0.384357	1	parametric	1000	1	14	PC80
average	1	0.0162055	0.0104464	0.00671452	0.0474942	1	parametric	1000	1	15	PC99
average	5	0.0400692	0.0207125	0.0189162	0.098579	1	parametric	1000	1	15	PC95
average	10	0.0697301	0.0322721	0.0354668	0.157982	1	parametric	1000	1	15	PC90
average	20	0.148212	0.062446	0.0769552	0.314873	1	parametric	1000	1	15	PC80
average	1	0.0141143	0.00971809	0.0060087	0.0410864	1	parametric	1000	1	16	PC99
average	5	0.0352002	0.0194698	0.0169475	0.090366	1	parametric	1000	1	16	PC95
average	10	0.0615801	0.0306436	0.032224	0.148815	1	parametric	1000	1	16	PC90
average	20	0.13183	0.0601797	0.0714554	0.300611	1	parametric	1000	1	16	PC80
average	1	0.0123821	0.00885732	0.00507555	0.0376697	1	parametric	1000	1	17	PC99
average	5	0.0311385	0.0178519	0.0149794	0.0811786	1	parametric	1000	1	17	PC95
average	10	0.0547529	0.0281934	0.0273802	0.134816	1	parametric	1000	1	17	PC90
average	20	0.11803	0.0556738	0.0601599	0.277522	1	parametric	1000	1	17	PC80
average	1	0.00298387	0.0042583	0.000627973	0.0164251	1	parametric	1000	1	18	PC99
average	5	0.0164519	0.0154851	0.00475523	0.0618868	1	parametric	1000	1	18	PC95
average	10	0.0408765	0.031412	0.013598	0.128047	1	parametric	1000	1	18	PC90
average	20	0.123055	0.0762861	0.0457659	0.335399	1	parametric	1000	1	18	PC80
average	1	0.0026326	0.00432556	0.000525258	0.0153179	1	parametric	1000	1	19	PC99
average	5	0.0147081	0.0152398	0.00414746	0.0625329	1	parametric	1000	1	19	PC95
average	10	0.036802	0.0303311	0.0117268	0.129971	1	parametric	1000	1	19	PC90
average	20	0.111737	0.0718874	0.0416373	0.32073	1	parametric	1000	1	19	PC80
average	1	0.00233574	0.00375457	0.000508317	0.0141447	1	parametric	1000	1	20	PC99
average	5	0.0132173	0.0138737	0.0039661	0.0582565	1	parametric	1000	1	20	PC95
average	10	0.0332975	0.0283788	0.0115697	0.122832	1	parametric	1000	1	20	PC90
average	20	0.101934	0.0696124	0.03976	0.305102	1	parametric	1000	1	20	PC80
average	1	0.00208298	0.00301968	0.000396846	0.0108172	1	parametric	1000	1	21	PC99
average	5	0.0119335	0.0113827	0.00338256	0.0457464	1	parametric	1000	1	21	PC95
average	10	0.0302622	0.0235686	0.00997624	0.10065	1	parametric	1000	1	21	PC90
average	20	0.0933837	0.0587726	0.0342902	0.260481	1	parametric	1000	1	21	PC80
average	1	0.00186629	0.00303659	0.000386197	0.0111411	1	parametric	1000	1	22	PC99
average	5	0.0108209	0.0115651	0.00308325	0.0468673	1	parametric	1000	1	22	PC95
average	10	0.0276163	0.0240439	0.00934527	0.100794	1	parametric	1000	1	22	PC90
average	20	0.0858802	0.0599008	0.0330919	0.251099	1	parametric	1000	1	22	PC80
average	1	0.00167937	0.00278285	0.000310811	0.00931198	1	parametric	1000	1	23	PC99
average	5	0.00985074	0.0104611	0.00266219	0.0386725	1	parametric	1000	1	23	PC95
average	10	0.0252964	0.0216009	0.00791103	0.0858256	1	parametric	1000	1	23	PC90
average	20	0.0792577	0.0534533	0.0303	0.224304	1	parametric	1000	1	23	PC80
average	1	0.00151718	0.00248121	0.000307643	0.00923661	1	parametric	1000	1	24	PC99
average	5	0.00900023	0.00981248	0.0026002	0.040982	1	parametric	1000	1	24	PC95
average	10	0.0232516	0.0207288	0.00780181	0.0895009	1	parametric	1000	1	24	PC90
average	20	0.0733824	0.0526362	0.0286688	0.231174	1	parametric	1000	1	24	PC80
average	1	0.00137571	0.00248462	0.000244745	0.00907104	1	parametric	1000	1	25	PC99
average	5	0.00825079	0.00954268	0.00215667	0.0365106	1	parametric	1000	1	25	PC95
average	10	0.0214401	0.019828	0.0065185	0.0796833	1	parametric	1000	1	25	PC90
average	20	0.0681452	0.0492965	0.0248238	0.203407	1	parametric	1000	1	25	PC80
average	1	0.00125171	0.00220197	0.00021299	0.0082828	1	parametric	1000	1	26	PC99
average	5	0.00758733	0.00861814	0.00189981	0.0342975	1	parametric	1000	1	26	PC95
average	10	0.0198282	0.0181198	0.00599816	0.0758107	1	parametric	1000	1	26	PC90
average	20	0.0634561	0.0458076	0.0221181	0.197392	1	parametric	1000	1	26	PC80
average	1	0.00114251	0.00182591	0.000200802	0.00665374	1	parametric	1000	1	27	PC99
average	5	0.00699744	0.00723041	0.00177018	0.0300379	1	parametric	1000	1	27	PC95
average	10	0.0183878	0.0153567	0.0054591	0.0682937	1	parametric	1000	1	27	PC90
average	20	0.0592407	0.0395193	0.0219606	0.175601	1	parametric	1000	1	27	PC80
average	1	0.00104593	0.00198638	0.000197685	0.00750727	1	parametric	1000	1	28	PC99
average	5	0.00647083	0.00768886	0.00175179	0.0297607	1	parametric	1000	1	28	PC95
average	10	0.0170955	0.0161034	0.00544418	0.0650756	1	parametric	1000	1	28	PC90
average	20	0.0554367	0.0405229	0.0207537	0.178615	1	parametric	1000	1	28	PC80
average	1	0.00096019	0.00168584	0.000200878	0.00622054	1	parametric	1000	1	29	PC99
average	5	0.00599895	0.00673858	0.00168549	0.0277372	1	parametric	1000	1	29	PC95
average	10	0.015932	0.0144157	0.00514061	0.0614321	1	parametric	1000	1	29	PC90
average	20	0.0519919	0.0374838	0.0190818	0.16204	1	parametric	1000	1	29	PC80
average	1	0.000883775	0.00152654	0.000180048	0.00580024	1	parametric	1000	1	30	PC99
average	5	0.00557461	0.00622796	0.00152516	0.0250392	1	parametric	1000	1	30	PC95
average	10	0.0148807	0.0134433	0.00463458	0.0568112	1	parametric	1000	1	30	PC90
average	20	0.0488622	0.0352726	0.0177803	0.152425	1	parametric	1000	1	30	PC80
average	1	0.000815436	0.0014959	0.000163065	0.00529895	1	parametric	1000	1	31	PC99
average	5	0.00519178	0.00586149	0.00138391	0.0226885	1	parametric	1000	1	31	PC95
average	10	0.0139279	0.0124454	0.00450169	0.0498133	1	parametric	1000	1	31	PC90
average	20	0.0460099	0.0322929	0.0171053	0.134953	1	parametric	1000	1	31	PC80
average	1	0.000754118	0.00137175	0.000144116	0.00488374	1	parametric	1000	1	32	PC99
average	5	0.00484532	0.00557062	0.00133469	0.0212691	1	parametric	1000	1	32	PC95
average	10	0.0130617	0.0119758	0.00409062	0.0479908	1	parametric	1000	1	32	PC90
average	20	0.043403	0.0311442	0.015877	0.132029	1	parametric	1000	1	32	PC80
average	1	0.00069893	0.00137784	0.000112209	0.00510519	1	parametric	1000	1	33	PC99
average	5	0.00453085	0.00544689	0.00106055	0.0227932	1	parametric	1000	1	33	PC95
average	10	0.0122721	0.0115904	0.00334034	0.0508851	1	parametric	1000	1	33	PC90
average	20	0.041014	0.0299473	0.0143749	0.130266	1	parametric	1000	1	33	PC80
average	1	0.000649112	0.0012963	0.000114997	0.00427772	1	parametric	1000	1	34	PC99
average	5	0.00424465	0.00524588	0.00106025	0.0202247	1	parametric	1000	1	34	PC95
average	10	0.0115503	0.0113819	0.00345538	0.0471231	1	parametric	1000	1	34	PC90
average	20	0.038819	0.03018	0.0137937	0.128557	1	parametric	1000	1	34	PC80
average	1	0.000604019	0.0010732	0.000102547	0.00371976	1	parametric	1000	1	35	PC99
average	5	0.0039835	0.00435749	0.00104525	0.0161898	1	parametric	1000	1	35	PC95
average	10	0.0108889	0.00944199	0.00332462	0.0371014	1	parametric	1000	1	35	PC90
average	20	0.0367975	0.0251343	0.0133507	0.105899	1	parametric	1000	1	35	PC80
average	1	0.000563095	0.00110378	0.000100559	0.00416569	1	parametric	1000	1	36	PC99
average	5	0.00374461	0.00464686	0.000935591	0.0177952	1	parametric	1000	1	36	PC95
average	10	0.0102814	0.0102241	0.00291274	0.041204	1	parametric	1000	1	36	PC90
average	20	0.0349315	0.0275002	0.0120394	0.117035	1	parametric	1000	1	36	PC80
average	1	0.000525863	0.000913577	0.000101984	0.00353601	1	parametric	1000	1	37	PC99
average	5	0.00352559	0.00397722	0.000928543	0.0160211	1	parametric	1000	1	37	PC95
average	10	0.00972213	0.00890059	0.00291412	0.0376365	1	parametric	1000	1	37	PC90
average	20	0.0332054	0.0243888	0.0117814	0.105084	1	parametric	1000	1	37	PC80
average	1	0.00049191	0.000967447	8.1137e-05	0.00357441	1	parametric	1000	1	38	PC99
average	5	0.00332434	0.00415963	0.000766757	0.0167548	1	parametric	1000	1	38	PC95
average	10	0.00920619	0.00927841	0.00246455	0.0378934	1	parametric	1000	1	38	PC90
average	20	0.0316054	0.0253684	0.00991421	0.109101	1	parametric	1000	1	38	PC80
average	1	0.000460878	0.00100331	7.80943e-05	0.00361238	1	parametric	1000	1	39	PC99
average	5	0.00313903	0.00424788	0.000769953	0.0160643	1	parametric	1000	1	39	PC95
average	10	0.00872926	0.00934635	0.00243346	0.0369879	1	parametric	1000	1	39	PC90
average	20	0.0301194	0.0251145	0.00953809	0.109973	1	parametric	1000	1	39	PC80
average	1	0.000432454	0.000871073	8.83726e-05	0.00319672	1	parametric	1000	1	40	PC99
average	5	0.00296806	0.00382913	0.000791324	0.0150151	1	parametric	1000	1	40	PC95
average	10	0.00828754	0.00859851	0.00249072	0.0348706	1	parametric	1000	1	40	PC90
average	20	0.0287369	0.0236705	0.00991271	0.0975283	1	parametric	1000	1	40	PC80
average	1	0.000406368	0.000894121	6.60654e-05	0.0030928	1	parametric	1000	1	41	PC99
average	5	0.00281002	0.00374348	0.000662457	0.0137704	1	parametric	1000	1	41	PC95
average	10	0.00787769	0.00817375	0.00230334	0.0310933	1	parametric	1000	1	41	PC90
average	20	0.0274483	0.0216614	0.00970516	0.0907258	1	parametric	1000	1	41	PC80
average	1	0.000382381	0.000856093	6.95083e-05	0.00265937	1	parametric	1000	1	42	PC99
average	5	0.00266367	0.00354629	0.00074089	0.0119137	1	parametric	1000	1	42	PC95
average	10	0.00749675	0.00772611	0.00235646	0.0275071	1	parametric	1000	1	42	PC90
average	20	0.0262453	0.0205312	0.00938598	0.0797108	1	parametric	1000	1	42	PC80
average	1	0.000360282	0.000781275	5.77709e-05	0.0029691	1	parametric	1000	1	43	PC99
average	5	0.00252791	0.00335157	0.000621982	0.013278	1	parametric	1000	1	43	PC95
average	10	0.00714209	0.00745319	0.00214565	0.0289164	1	parametric	1000	1	43	PC90
average	20	0.0251205	0.020338	0.00843651	0.0826716	1	parametric	1000	1	43	PC80
average	1	0.000339887	0.000798235	5.65664e-05	0.00261172	1	parametric	1000	1	44	PC99
average	5	0.00240177	0.00337095	0.000585528	0.0124706	1	parametric	1000	1	44	PC95
average	10	0.00681137	0.00739009	0.00189121	0.0283856	1	parametric	1000	1	44	PC90
average	20	0.0240671	0.019713	0.00795479	0.0817113	1	parametric	1000	1	44	PC80
average	1	0.000321033	0.000774563	6.12621e-05	0.0027709	1	parametric	1000	1	45	PC99
average	5	0.00228438	0.00316472	0.000583749	0.0119118	1	parametric	1000	1	45	PC95
average	10	0.00650252	0.00685193	0.00185879	0.027716	1	parametric	1000	1	45	PC90
average	20	0.0230792	0.018095	0.00752787	0.0783321	1	parametric	1000	1	45	PC80
average	1	0.000303575	0.000656936	4.89145e-05	0.00227722	1	parametric	1000	1	46	PC99
average	5	0.00217496	0.00294782	0.000500762	0.0114236	1	parametric	1000	1	46	PC95
average	10	0.00621366	0.00667319	0.00158295	0.0275898	1	parametric	1000	1	46	PC90
average	20	0.0221514	0.0184275	0.00677659	0.0817691	1	parametric	1000	1	46	PC80
average	1	0.000287385	0.00062673	4.31106e-05	0.00218742	1	parametric	1000	1	47	PC99
average	5	0.00207284	0.00277672	0.000445245	0.0101979	1	parametric	1000	1	47	PC95
average	10	0.00594313	0.00628837	0.00154569	0.0242902	1	parametric	1000	1	47	PC90
average	20	0.021279	0.0175506	0.0064099	0.073253	1	parametric	1000	1	47	PC80
average	1	0.000272348	0.00055933	4.5328e-05	0.00213442	1	parametric	1000	1	48	PC99
average	5	0.00197738	0.00254316	0.00049852	0.0098226	1	parametric	1000	1	48	PC95
average	10	0.00568942	0.00580503	0.00163861	0.0233945	1	parametric	1000	1	48	PC90
average	20	0.0204576	0.016191	0.00700872	0.065913	1	parametric	1000	1	48	PC80
average	1	0.000258362	0.000480039	4.03019e-05	0.00189281	1	parametric	1000	1	49	PC99
average	5	0.00188804	0.0022934	0.00044655	0.00896085	1	parametric	1000	1	49	PC95
average	10	0.0054512	0.00539088	0.00150907	0.0212679	1	parametric	1000	1	49	PC90
average	20	0.0196833	0.0156552	0.00631647	0.0631232	1	parametric	1000	1	49	PC80
average	1	0.000245335	0.0005879	3.42598e-05	0.00191495	1	parametric	1000	1	50	PC99
average	5	0.00180432	0.0025426	0.000417549	0.00932673	1	parametric	1000	1	50	PC95
average	10	0.00522722	0.00568431	0.00138171	0.0219716	1	parametric	1000	1	50	PC90
average	20	0.0189524	0.0155616	0.00583094	0.0622645	1	parametric	1000	1	50	PC80
average	1	0.000233186	0.000532704	3.43637e-05	0.0017946	1	parametric	1000	1	51	PC99
average	5	0.00172577	0.00236528	0.000414041	0.00904646	1	parametric	1000	1	51	PC95
average	10	0.00501641	0.00536863	0.00141325	0.0212055	1	parametric	1000	1	51	PC90
average	20	0.0182619	0.0150067	0.0061629	0.0621507	1	parametric	1000	1	51	PC80
average	1	0.000221841	0.000437198	3.39906e-05	0.00161072	1	parametric	1000	1	52	PC99
average	5	0.00165198	0.0020664	0.000383492	0.00775286	1	parametric	1000	1	52	PC95
average	10	0.00481775	0.00487077	0.00132165	0.0195397	1	parametric	1000	1	52	PC90
average	20	0.0176088	0.014363	0.00580647	0.060102	1	parametric	1000	1	52	PC80
average	1	0.000211234	0.000534131	3.86422e-05	0.00185202	1	parametric	1000	1	53	PC99
average	5	0.00158258	0.00236661	0.000392482	0.00914054	1	parametric	1000	1	53	PC95
average	10	0.00463034	0.00536309	0.00127746	0.0213595	1	parametric	1000	1	53	PC90
average	20	0.0169904	0.0150536	0.00532609	0.0641979	1	parametric	1000	1	53	PC80
average	1	0.000201304	0.000493943	3.29939e-05	0.00163937	1	parametric	1000	1	54	PC99
average	5	0.00151724	0.00226178	0.000376256	0.00815748	1	parametric	1000	1	54	PC95
average	10	0.00445337	0.00518455	0.00126663	0.0197601	1	parametric	1000	1	54	PC90
average	20	0.0164042	0.0145768	0.00532958	0.056877	1	parametric	1000	1	54	PC80
average	1	0.000191999	0.000422521	3.14323e-05	0.00148462	1	parametric	1000	1	55	PC99
average	5	0.00145566	0.00195072	0.000348639	0.00781022	1	parametric	1000	1	55	PC95
average	10	0.00428606	0.00451064	0.00118211	0.0184603	1	parametric	1000	1	55	PC90
average	20	0.0158481	0.012934	0.00514485	0.0531762	1	parametric	1000	1	55	PC80
average	1	0.000183269	0.000420508	2.98939e-05	0.00150486	1	parametric	1000	1	56	PC99
average	5	0.00139757	0.0019184	0.000315241	0.00746947	1	parametric	1000	1	56	PC95
average	10	0.00412776	0.00440957	0.00110741	0.0184572	1	parametric	1000	1	56	PC90
average	20	0.0153201	0.0124972	0.00518353	0.0536513	1	parametric	1000	1	56	PC80
average	1	0.00017507	0.000442316	2.69997e-05	0.00147989	1	parametric	1000	1	57	PC99
average	5	0.0013427	0.00201044	0.000300879	0.00743198	1	parametric	1000	1	57	PC95
average	10	0.00397782	0.00463682	0.00112697	0.0183914	1	parametric	1000	1	57	PC90
average	20	0.0148182	0.0132456	0.00481834	0.0530205	1	parametric	1000	1	57	PC80
average	1	0.000167362	0.000382567	2.64327e-05	0.00142148	1	parametric	1000	1	58	PC99
average	5	0.00129084	0.00175308	0.000317401	0.00702544	1	parametric	1000	1	58	PC95
average	10	0.00383568	0.00407152	0.00114368	0.017197	1	parametric	1000	1	58	PC90
average	20	0.0143408	0.0117718	0.00486391	0.05073	1	parametric	1000	1	58	PC80
average	1	0.000160108	0.000379749	2.56311e-05	0.00134158	1	parametric	1000	1	59	PC99
average	5	0.00124176	0.00172639	0.000292198	0.00650706	1	parametric	1000	1	59	PC95
average	10	0.0037008	0.00397018	0.0010222	0.0155124	1	parametric	1000	1	59	PC90
average	20	0.0138862	0.0113415	0.00457198	0.0469134	1	parametric	1000	1	59	PC80
average	1	0.000153274	0.000319449	2.22374e-05	0.0012252	1	parametric	1000	1	60	PC99
average	5	0.00119529	0.00159088	0.000238167	0.00627643	1	parametric	1000	1	60	PC95
average	10	0.00357272	0.00381757	0.000852212	0.0150325	1	parametric	1000	1	60	PC90
average	20	0.0134531	0.0113556	0.00391851	0.0469465	1	parametric	1000	1	60	PC80
average	1	0.000146831	0.000321371	1.96066e-05	0.00110174	1	parametric	1000	1	61	PC99
average	5	0.00115125	0.00157047	0.000223093	0.0055589	1	parametric	1000	1	61	PC95
average	10	0.00345099	0.00374422	0.000811376	0.0145628	1	parametric	1000	1	61	PC90
average	20	0.0130401	0.0110923	0.00370684	0.0448801	1	parametric	1000	1	61	PC80
average	1	0.00014075	0.000404735	2.11984e-05	0.00111636	1	parametric	1000	1	62	PC99
average	5	0.00110946	0.00170252	0.000236936	0.00602647	1	parametric	1000	1	62	PC95
average	10	0.0033352	0.00384385	0.000878613	0.0146565	1	parametric	1000	1	62	PC90
average	20	0.012646	0.0110317	0.00388794	0.0457436	1	parametric	1000	1	62	PC80
average	1	0.000135006	0.000322128	1.95722e-05	0.0011861	1	parametric	1000	1	63	PC99
average	5	0.00106979	0.00150963	0.000232022	0.00596951	1	parametric	1000	1	63	PC95
average	10	0.00322497	0.00350699	0.000821331	0.013881	1	parametric	1000	1	63	PC90
average	20	0.0122696	0.0101024	0.00379594	0.0428115	1	parametric	1000	1	63	PC80
average	1	0.000129576	0.00034954	1.76872e-05	0.00110009	1	parametric	1000	1	64	PC99
average	5	0.0010321	0.00166542	0.000222178	0.0059065	1	parametric	1000	1	64	PC95
average	10	0.00311996	0.00394001	0.000824711	0.0138536	1	parametric	1000	1	64	PC90
average	20	0.0119099	0.0115603	0.00370365	0.042926	1	parametric	1000	1	64	PC80
average	1	0.000124438	0.000300363	1.70474e-05	0.00103773	1	parametric	1000	1	65	PC99
average	5	0.000996266	0.00144055	0.000201599	0.0054642	1	parametric	1000	1	65	PC95
average	10	0.00301986	0.00339673	0.000754514	0.0130803	1	parametric	1000	1	65	PC90
average	20	0.0115659	0.00992831	0.00353534	0.0410931	1	parametric	1000	1	65	PC80
average	1	0.000119573	0.000301135	1.93022e-05	0.00105134	1	parametric	1000	1	66	PC99
average	5	0.000962163	0.00142292	0.00022826	0.00518145	1	parametric	1000	1	66	PC95
average	10	0.00292435	0.00333735	0.00081783	0.0124646	1	parametric	1000	1	66	PC90
average	20	0.0112367	0.00972416	0.00354136	0.0397646	1	parametric	1000	1	66	PC80
average	1	0.000114963	0.000252369	1.48773e-05	0.000979803	1	parametric	1000	1	67	PC99
average	5	0.00092969	0.00126026	0.000180959	0.00484312	1	parametric	1000	1	67	PC95
average	10	0.00283317	0.003022	0.000687312	0.0122232	1	parametric	1000	1	67	PC90
average	20	0.0109214	0.00898437	0.00334948	0.0382928	1	parametric	1000	1	67	PC80
average	1	0.00011059	0.000273838	1.61837e-05	0.000928531	1	parametric	1000	1	68	PC99
average	5	0.000898746	0.00130045	0.000205304	0.00486023	1	parametric	1000	1	68	PC95
average	10	0.00274607	0.00307673	0.00073263	0.0117492	1	parametric	1000	1	68	PC90
average	20	0.0106194	0.00908677	0.00322362	0.0385677	1	parametric	1000	1	68	PC80
average	1	0.000106441	0.000259703	1.84014e-05	0.00100572	1	parametric	1000	1	69	PC99
average	5	0.000869239	0.00126122	0.000199219	0.00501022	1	parametric	1000	1	69	PC95
average	10	0.00266281	0.00300356	0.000705053	0.0119282	1	parametric	1000	1	69	PC90
average	20	0.0103298	0.00894522	0.0030773	0.0372242	1	parametric	1000	1	69	PC80
average	1	0.0001025	0.000281106	1.13468e-05	0.00104442	1	parametric	1000	1	70	PC99
average	5	0.000841084	0.00137538	0.000149789	0.00514958	1	parametric	1000	1	70	PC95
average	10	0.00258316	0.00326242	0.000591142	0.012765	1	parametric	1000	1	70	PC90
average	20	0.0100519	0.00953149	0.00297106	0.0401932	1	parametric	1000	1	70	PC80
average	1	9.87541e-05	0.000279167	1.77298e-05	0.00100801	1	parametric	1000	1	71	PC99
average	5	0.000814202	0.00137419	0.000181902	0.00485694	1	parametric	1000	1	71	PC95
average	10	0.00250693	0.00330605	0.000671384	0.0120472	1	parametric	1000	1	71	PC90
average	20	0.00978519	0.00990028	0.00308586	0.0393161	1	parametric	1000	1	71	PC80
average	1	9.51918e-05	0.000235799	1.26042e-05	0.000768768	1	parametric	1000	1	72	PC99
average	5	0.000788519	0.00121479	0.000156274	0.00424884	1	parametric	1000	1	72	PC95
average	10	0.00243393	0.00297526	0.000580612	0.0105735	1	parametric	1000	1	72	PC90
average	20	0.00952903	0.00908552	0.00276141	0.0349867	1	parametric	1000	1	72	PC80
average	1	9.18016e-05	0.000258362	1.30158e-05	0.000841899	1	parametric	1000	1	73	PC99
average	5	0.000763967	0.00121104	0.000164985	0.00441914	1	parametric	1000	1	73	PC95
average	10	0.00236397	0.00285761	0.000618946	0.0108561	1	parametric	1000	1	73	PC90
average	20	0.00928286	0.00852149	0.0029419	0.0343325	1	parametric	1000	1	73	PC80
average	1	8.85732e-05	0.000221509	1.54759e-05	0.000755159	1	parametric	1000	1	74	PC99
average	5	0.000740482	0.00112583	0.000180307	0.00426182	1	parametric	1000	1	74	PC95
average	10	0.0022969	0.00275165	0.000673641	0.0109537	1	parametric	1000	1	74	PC90
average	20	0.00904618	0.00843919	0.0030514	0.0357207	1	parametric	1000	1	74	PC80
average	1	8.54969e-05	0.000221625	1.26082e-05	0.000806051	1	parametric	1000	1	75	PC99
average	5	0.000718005	0.001127	0.000152809	0.00444197	1	parametric	1000	1	75	PC95
average	10	0.00223256	0.00275248	0.000571832	0.010808	1	parametric	1000	1	75	PC90
average	20	0.00881849	0.00839743	0.00276635	0.0335999	1	parametric	1000	1	75	PC80
average	1	8.25637e-05	0.000217571	9.5274e-06	0.000758581	1	parametric	1000	1	76	PC99
average	5	0.000696481	0.00108726	0.000129295	0.0040613	1	parametric	1000	1	76	PC95
average	10	0.0021708	0.00262224	0.000501711	0.010096	1	parametric	1000	1	76	PC90
average	20	0.00859935	0.00791049	0.0024716	0.0333271	1	parametric	1000	1	76	PC80
average	1	7.97654e-05	0.00018506	1.35329e-05	0.000662015	1	parametric	1000	1	77	PC99
average	5	0.000675858	0.000966368	0.00015912	0.00392357	1	parametric	1000	1	77	PC95
average	10	0.0021115	0.00239892	0.000593931	0.00957652	1	parametric	1000	1	77	PC90
average	20	0.00838833	0.00751235	0.00271377	0.03086	1	parametric	1000	1	77	PC80
average	1	7.70942e-05	0.000244881	1.10383e-05	0.000761275	1	parametric	1000	1	78	PC99
average	5	0.000656087	0.00118653	0.000148848	0.00380468	1	parametric	1000	1	78	PC95
average	10	0.00205451	0.00283046	0.000556362	0.0102893	1	parametric	1000	1	78	PC90
average	20	0.00818503	0.00840654	0.00249384	0.0321454	1	parametric	1000	1	78	PC80
average	1	7.45428e-05	0.000236718	1.13031e-05	0.000652445	1	parametric	1000	1	79	PC99
average	5	0.000637124	0.00108554	0.000145509	0.00358046	1	parametric	1000	1	79	PC95
average	10	0.00199974	0.00252293	0.000556809	0.00912254	1	parametric	1000	1	79	PC90
average	20	0.00798909	0.00736816	0.00256815	0.0301441	1	parametric	1000	1	79	PC80
average	1	7.21046e-05	0.000187209	1.0737e-05	0.000700804	1	parametric	1000	1	80	PC99
average	5	0.000618927	0.000987399	0.000126665	0.003944	1	parametric	1000	1	80	PC95
average	10	0.00194706	0.0024639	0.000483937	0.00990547	1	parametric	1000	1	80	PC90
average	20	0.00780014	0.00777921	0.00226718	0.0318453	1	parametric	1000	1	80	PC80
average	1	6.97733e-05	0.000180585	1.01218e-05	0.000648389	1	parametric	1000	1	81	PC99
average	5	0.000601456	0.000907845	0.000124238	0.00345872	1	parametric	1000	1	81	PC95
average	10	0.00189637	0.00221955	0.000480381	0.0086391	1	parametric	1000	1	81	PC90
average	20	0.00761785	0.0068445	0.00229197	0.0267321	1	parametric	1000	1	81	PC80
average	1	6.7543e-05	0.000168122	1.01741e-05	0.000639772	1	parametric	1000	1	82	PC99
average	5	0.000584673	0.000854777	0.000124766	0.00346942	1	parametric	1000	1	82	PC95
average	10	0.00184757	0.00209747	0.000446738	0.00823417	1	parametric	1000	1	82	PC90
average	20	0.00744193	0.0064718	0.00209093	0.0260108	1	parametric	1000	1	82	PC80
average	1	6.54083e-05	0.000185442	9.01386e-06	0.000565799	1	parametric	1000	1	83	PC99
average	5	0.000568545	0.00098188	0.000119858	0.00345093	1	parametric	1000	1	83	PC95
average	10	0.00180058	0.00243281	0.000451594	0.00885204	1	parametric	1000	1	83	PC90
average	20	0.00727206	0.00752323	0.00216792	0.0292646	1	parametric	1000	1	83	PC80
average	1	6.3364e-05	0.000189213	8.60428e-06	0.000652521	1	parametric	1000	1	84	PC99
average	5	0.000553038	0.000954281	0.00011411	0.00366744	1	parametric	1000	1	84	PC95
average	10	0.0017553	0.00232899	0.000432256	0.009471	1	parametric	1000	1	84	PC90
average	20	0.00710798	0.00717393	0.00216728	0.0297177	1	parametric	1000	1	84	PC80
average	1	6.14053e-05	0.000150769	6.95558e-06	0.000517093	1	parametric	1000	1	85	PC99
average	5	0.000538122	0.000769188	0.000100492	0.00271695	1	parametric	1000	1	85	PC95
average	10	0.00171166	0.00189949	0.000396112	0.0072066	1	parametric	1000	1	85	PC90
average	20	0.00694943	0.00595435	0.00190499	0.0244617	1	parametric	1000	1	85	PC80
average	1	5.95279e-05	0.000192382	7.09024e-06	0.000647502	1	parametric	1000	1	86	PC99
average	5	0.000523768	0.000978201	9.87445e-05	0.00340495	1	parametric	1000	1	86	PC95
average	10	0.00166957	0.00236478	0.000373404	0.00844704	1	parametric	1000	1	86	PC90
average	20	0.00679615	0.00707583	0.00187166	0.0265299	1	parametric	1000	1	86	PC80
average	1	5.77274e-05	0.000158128	8.4237e-06	0.000596736	1	parametric	1000	1	87	PC99
average	5	0.000509949	0.00082743	0.000107696	0.00330596	1	parametric	1000	1	87	PC95
average	10	0.00162897	0.00205127	0.000396616	0.00839578	1	parametric	1000	1	87	PC90
average	20	0.00664792	0.00637213	0.00190677	0.0261768	1	parametric	1000	1	87	PC80
average	1	5.59999e-05	0.000152931	7.16898e-06	0.000499515	1	parametric	1000	1	88	PC99
average	5	0.00049664	0.00082986	9.60552e-05	0.00317009	1	parametric	1000	1	88	PC95
average	10	0.00158979	0.0020867	0.000379543	0.00829768	1	parametric	1000	1	88	PC90
average	20	0.00650452	0.00656483	0.00188988	0.0273602	1	parametric	1000	1	88	PC80
average	1	5.43417e-05	0.000142216	8.28858e-06	0.000530416	1	parametric	1000	1	89	PC99
average	5	0.000483816	0.000760812	0.00010381	0.00293409	1	parametric	1000	1	89	PC95
average	10	0.00155196	0.00192512	0.000408337	0.00756298	1	parametric	1000	1	89	PC90
average	20	0.00636574	0.00618406	0.00195993	0.0246922	1	parametric	1000	1	89	PC80
average	1	5.27493e-05	0.000142064	7.02913e-06	0.000565922	1	parametric	1000	1	90	PC99
average	5	0.000471454	0.000742252	9.20852e-05	0.00312154	1	parametric	1000	1	90	PC95
average	10	0.00151542	0.0018374	0.000353767	0.00745621	1	parametric	1000	1	90	PC90
average	20	0.00623137	0.00573227	0.00176616	0.0236613	1	parametric	1000	1	90	PC80
average	1	5.12195e-05	0.000166884	6.72661e-06	0.000525669	1	parametric	1000	1	91	PC99
average	5	0.000459534	0.00078325	9.23659e-05	0.00269462	1	parametric	1000	1	91	PC95
average	10	0.00148012	0.00187726	0.000363917	0.00686723	1	parametric	1000	1	91	PC90
average	20	0.00610124	0.00575363	0.00187196	0.021857	1	parametric	1000	1	91	PC80
average	1	4.97492e-05	0.000149326	6.42378e-06	0.000495023	1	parametric	1000	1	92	PC99
average	5	0.000448035	0.000770974	8.6824e-05	0.00268074	1	parametric	1000	1	92	PC95
average	10	0.001446	0.00189271	0.000346113	0.0068738	1	parametric	1000	1	92	PC90
average	20	0.00597517	0.00583551	0.00171248	0.0238264	1	parametric	1000	1	92	PC80
average	1	4.83355e-05	0.000155798	6.22144e-06	0.000409806	1	parametric	1000	1	93	PC99
average	5	0.000436939	0.000808572	7.98144e-05	0.00257529	1	parametric	1000	1	93	PC95
average	10	0.001413	0.00199199	0.000325743	0.00696994	1	parametric	1000	1	93	PC90
average	20	0.00585298	0.0061464	0.00161872	0.0235145	1	parametric	1000	1	93	PC80
average	1	4.69756e-05	0.000160745	7.09966e-06	0.000554078	1	parametric	1000	1	94	PC99
average	5	0.000426226	0.000801116	8.63923e-05	0.00293437	1	parametric	1000	1	94	PC95
average	10	0.00138109	0.00194123	0.000339336	0.00731296	1	parametric	1000	1	94	PC90
average	20	0.00573453	0.00591546	0.00169313	0.0240529	1	parametric	1000	1	94	PC80
average	1	4.56672e-05	0.00010926	6.33855e-06	0.000391687	1	parametric	1000	1	95	PC99
average	5	0.000415881	0.000613721	8.60483e-05	0.00224624	1	parametric	1000	1	95	PC95
average	10	0.00135022	0.00158261	0.000334874	0.00614625	1	parametric	1000	1	95	PC90
average	20	0.00561966	0.00518608	0.00170157	0.0205922	1	parametric	1000	1	95	PC80
average	1	4.44075e-05	0.000149058	6.70784e-06	0.000443179	1	parametric	1000	1	96	PC99
average	5	0.000405887	0.000764012	8.40585e-05	0.00261394	1	parametric	1000	1	96	PC95
average	10	0.00132033	0.00187513	0.000328871	0.00672539	1	parametric	1000	1	96	PC90
average	20	0.00550822	0.00579749	0.00159982	0.0217752	1	parametric	1000	1	96	PC80
average	1	4.31944e-05	0.000122548	6.12529e-06	0.000414988	1	parametric	1000	1	97	PC99
average	5	0.000396228	0.000646927	8.39904e-05	0.00247998	1	parametric	1000	1	97	PC95
average	10	0.0012914	0.00161464	0.000331319	0.00637357	1	parametric	1000	1	97	PC90
average	20	0.00540009	0.00509728	0.00158582	0.0205746	1	parametric	1000	1	97	PC80
average	1	4.20258e-05	0.000120261	5.1709e-06	0.000399694	1	parametric	1000	1	98	PC99
average	5	0.000386891	0.000613685	7.40283e-05	0.00232784	1	parametric	1000	1	98	PC95
average	10	0.00126337	0.00153365	0.000297003	0.00592853	1	parametric	1000	1	98	PC90
average	20	0.00529512	0.00491865	0.00145212	0.0202829	1	parametric	1000	1	98	PC80
average	1	4.08996e-05	0.000112627	6.17709e-06	0.000371287	1	parametric	1000	1	99	PC99
average	5	0.000377861	0.000616645	8.06173e-05	0.00224472	1	parametric	1000	1	99	PC95
average	10	0.00123622	0.00158326	0.000336206	0.0059038	1	parametric	1000	1	99	PC90
average	20	0.00519321	0.00519754	0.00162687	0.0201717	1	parametric	1000	1	99	PC80
average	1	3.98139e-05	0.000105665	4.35418e-06	0.000372954	1	parametric	1000	1	100	PC99
average	5	0.000369126	0.000590542	6.59396e-05	0.00216768	1	parametric	1000	1	100	PC95
average	10	0.00120991	0.00151058	0.000264019	0.0056863	1	parametric	1000	1	100	PC90
average	20	0.00509422	0.00488111	0.00139852	0.0194504	1	parametric	1000	1	100	PC80
