# Supplementary material for: The Temporal Response Surface: A Novel Method for the Assessment of Delayed and Time-Cumulative Aquatic Ecosystem Risk
Source: Environ Sci Technol. 2025 May 19;59(21):10157–66. doi: 10.1021/acs.est.4c14331 (PMC12138969; doi:10.1021/acs.est.4c14331)
Supplement: Supplementary file 3 [file es4c14331_si_003.xlsx]

## Sheet: S11_Regression model data
Species	Species.Common.Name	Species.Phylum	Species.Sub.Phylum	Species.Class	Species.Order	Species.Family	Lifestage	Media.Type	Effect	Effect.Measurement	Endpoint	Duration_days	Conc_ugL	Ecotox Ref.Number	Reference
Deleatidium sp.	Mayfly	Arthropoda	Hexapoda	Insecta	Ephemeroptera	Leptophlebiidae	Nymph	Fresh water	Intoxication	Immobile	EC50	4	8.19	184001	Macaulay,S.J., D.B. Buchwalter, and C.D. Matthaei. Water Temperature Interacts with the Insecticide Imidacloprid to Alter Acute Lethal and Sublethal Toxicity to Mayfly Larvae. N. Z. J. Mar. Freshw. Res.54(1): 115-130, 2020. ECOREF #184001
Deleatidium sp.	Mayfly	Arthropoda	Hexapoda	Insecta	Ephemeroptera	Leptophlebiidae	Nymph	Fresh water	Intoxication	Immobile	EC50	7	2.6	183404	Macaulay,S.J., K.J. Hageman, R.E. Alumbaugh, S.M. Lyons, J.J. Piggott, and C.D. Matthaei. Chronic Toxicities of Neonicotinoids to Nymphs of the Common New Zealand Mayfly Deleatidium spp.. Environ. Toxicol. Chem.38(11): 2459-2471, 2019. ECOREF #183404
Deleatidium sp.	Mayfly	Arthropoda	Hexapoda	Insecta	Ephemeroptera	Leptophlebiidae	Nymph	Fresh water	Intoxication	Immobile	EC50	11	1.09	183404	Macaulay,S.J., K.J. Hageman, R.E. Alumbaugh, S.M. Lyons, J.J. Piggott, and C.D. Matthaei. Chronic Toxicities of Neonicotinoids to Nymphs of the Common New Zealand Mayfly Deleatidium spp.. Environ. Toxicol. Chem.38(11): 2459-2471, 2019. ECOREF #183404
Deleatidium sp.	Mayfly	Arthropoda	Hexapoda	Insecta	Ephemeroptera	Leptophlebiidae	Nymph	Fresh water	Intoxication	Immobile	EC50	14	0.68	183404	Macaulay,S.J., K.J. Hageman, R.E. Alumbaugh, S.M. Lyons, J.J. Piggott, and C.D. Matthaei. Chronic Toxicities of Neonicotinoids to Nymphs of the Common New Zealand Mayfly Deleatidium spp.. Environ. Toxicol. Chem.38(11): 2459-2471, 2019. ECOREF #183404
Deleatidium sp.	Mayfly	Arthropoda	Hexapoda	Insecta	Ephemeroptera	Leptophlebiidae	Nymph	Fresh water	Intoxication	Immobile	EC50	18	0.41	183404	Macaulay,S.J., K.J. Hageman, R.E. Alumbaugh, S.M. Lyons, J.J. Piggott, and C.D. Matthaei. Chronic Toxicities of Neonicotinoids to Nymphs of the Common New Zealand Mayfly Deleatidium spp.. Environ. Toxicol. Chem.38(11): 2459-2471, 2019. ECOREF #183404
Deleatidium sp.	Mayfly	Arthropoda	Hexapoda	Insecta	Ephemeroptera	Leptophlebiidae	Nymph	Fresh water	Intoxication	Immobile	EC50	21	0.36	183404	Macaulay,S.J., K.J. Hageman, R.E. Alumbaugh, S.M. Lyons, J.J. Piggott, and C.D. Matthaei. Chronic Toxicities of Neonicotinoids to Nymphs of the Common New Zealand Mayfly Deleatidium spp.. Environ. Toxicol. Chem.38(11): 2459-2471, 2019. ECOREF #183404
Deleatidium sp.	Mayfly	Arthropoda	Hexapoda	Insecta	Ephemeroptera	Leptophlebiidae	Nymph	Fresh water	Intoxication	Immobile	EC50	25	0.31	183404	Macaulay,S.J., K.J. Hageman, R.E. Alumbaugh, S.M. Lyons, J.J. Piggott, and C.D. Matthaei. Chronic Toxicities of Neonicotinoids to Nymphs of the Common New Zealand Mayfly Deleatidium spp.. Environ. Toxicol. Chem.38(11): 2459-2471, 2019. ECOREF #183404
Deleatidium sp.	Mayfly	Arthropoda	Hexapoda	Insecta	Ephemeroptera	Leptophlebiidae	Nymph	Fresh water	Intoxication	Immobile	EC50	28	0.26	183404	Macaulay,S.J., K.J. Hageman, R.E. Alumbaugh, S.M. Lyons, J.J. Piggott, and C.D. Matthaei. Chronic Toxicities of Neonicotinoids to Nymphs of the Common New Zealand Mayfly Deleatidium spp.. Environ. Toxicol. Chem.38(11): 2459-2471, 2019. ECOREF #183404
Deleatidium sp.	Mayfly	Arthropoda	Hexapoda	Insecta	Ephemeroptera	Leptophlebiidae	Nymph	Fresh water	Mortality	Mortality	LC50	7	4	183404	Macaulay,S.J., K.J. Hageman, R.E. Alumbaugh, S.M. Lyons, J.J. Piggott, and C.D. Matthaei. Chronic Toxicities of Neonicotinoids to Nymphs of the Common New Zealand Mayfly Deleatidium spp.. Environ. Toxicol. Chem.38(11): 2459-2471, 2019. ECOREF #183404
Deleatidium sp.	Mayfly	Arthropoda	Hexapoda	Insecta	Ephemeroptera	Leptophlebiidae	Nymph	Fresh water	Mortality	Mortality	LC50	11	1.78	183404	Macaulay,S.J., K.J. Hageman, R.E. Alumbaugh, S.M. Lyons, J.J. Piggott, and C.D. Matthaei. Chronic Toxicities of Neonicotinoids to Nymphs of the Common New Zealand Mayfly Deleatidium spp.. Environ. Toxicol. Chem.38(11): 2459-2471, 2019. ECOREF #183404
Deleatidium sp.	Mayfly	Arthropoda	Hexapoda	Insecta	Ephemeroptera	Leptophlebiidae	Nymph	Fresh water	Mortality	Mortality	LC50	14	0.86	183404	Macaulay,S.J., K.J. Hageman, R.E. Alumbaugh, S.M. Lyons, J.J. Piggott, and C.D. Matthaei. Chronic Toxicities of Neonicotinoids to Nymphs of the Common New Zealand Mayfly Deleatidium spp.. Environ. Toxicol. Chem.38(11): 2459-2471, 2019. ECOREF #183404
Deleatidium sp.	Mayfly	Arthropoda	Hexapoda	Insecta	Ephemeroptera	Leptophlebiidae	Nymph	Fresh water	Mortality	Mortality	LC50	18	0.46	183404	Macaulay,S.J., K.J. Hageman, R.E. Alumbaugh, S.M. Lyons, J.J. Piggott, and C.D. Matthaei. Chronic Toxicities of Neonicotinoids to Nymphs of the Common New Zealand Mayfly Deleatidium spp.. Environ. Toxicol. Chem.38(11): 2459-2471, 2019. ECOREF #183404
Deleatidium sp.	Mayfly	Arthropoda	Hexapoda	Insecta	Ephemeroptera	Leptophlebiidae	Nymph	Fresh water	Mortality	Mortality	LC50	21	0.38	183404	Macaulay,S.J., K.J. Hageman, R.E. Alumbaugh, S.M. Lyons, J.J. Piggott, and C.D. Matthaei. Chronic Toxicities of Neonicotinoids to Nymphs of the Common New Zealand Mayfly Deleatidium spp.. Environ. Toxicol. Chem.38(11): 2459-2471, 2019. ECOREF #183404
Deleatidium sp.	Mayfly	Arthropoda	Hexapoda	Insecta	Ephemeroptera	Leptophlebiidae	Nymph	Fresh water	Mortality	Mortality	LC50	25	0.33	183404	Macaulay,S.J., K.J. Hageman, R.E. Alumbaugh, S.M. Lyons, J.J. Piggott, and C.D. Matthaei. Chronic Toxicities of Neonicotinoids to Nymphs of the Common New Zealand Mayfly Deleatidium spp.. Environ. Toxicol. Chem.38(11): 2459-2471, 2019. ECOREF #183404
Deleatidium sp.	Mayfly	Arthropoda	Hexapoda	Insecta	Ephemeroptera	Leptophlebiidae	Nymph	Fresh water	Mortality	Mortality	LC50	28	0.28	183404	Macaulay,S.J., K.J. Hageman, R.E. Alumbaugh, S.M. Lyons, J.J. Piggott, and C.D. Matthaei. Chronic Toxicities of Neonicotinoids to Nymphs of the Common New Zealand Mayfly Deleatidium spp.. Environ. Toxicol. Chem.38(11): 2459-2471, 2019. ECOREF #183404
Daphnia magna	Water Flea	Arthropoda	Crustacea	Branchiopoda	Diplostraca	Daphniidae	Juvenile	Fresh water	Mortality	Mortality	ET50	6	158000	168382	Ieromina,O., W.J.G.M. Peijnenburg, G. De Snoo, J. Muller, T.P. Knepper, and M.G. Vijver. Impact of Imidacloprid on Daphnia magna Under Different Food Quality Regimes. Environ. Toxicol. Chem.33(3): 621-631, 2014. ECOREF #168382
Daphnia magna	Water Flea	Arthropoda	Crustacea	Branchiopoda	Diplostraca	Daphniidae	Juvenile	Fresh water	Mortality	Mortality	ET50	6.86	94000	168382	Ieromina,O., W.J.G.M. Peijnenburg, G. De Snoo, J. Muller, T.P. Knepper, and M.G. Vijver. Impact of Imidacloprid on Daphnia magna Under Different Food Quality Regimes. Environ. Toxicol. Chem.33(3): 621-631, 2014. ECOREF #168382
Daphnia magna	Water Flea	Arthropoda	Crustacea	Branchiopoda	Diplostraca	Daphniidae	Juvenile	Fresh water	Mortality	Mortality	ET50	7.5	66300	168382	Ieromina,O., W.J.G.M. Peijnenburg, G. De Snoo, J. Muller, T.P. Knepper, and M.G. Vijver. Impact of Imidacloprid on Daphnia magna Under Different Food Quality Regimes. Environ. Toxicol. Chem.33(3): 621-631, 2014. ECOREF #168382
Daphnia magna	Water Flea	Arthropoda	Crustacea	Branchiopoda	Diplostraca	Daphniidae	Juvenile	Fresh water	Mortality	Mortality	ET50	8.03	44600	168382	Ieromina,O., W.J.G.M. Peijnenburg, G. De Snoo, J. Muller, T.P. Knepper, and M.G. Vijver. Impact of Imidacloprid on Daphnia magna Under Different Food Quality Regimes. Environ. Toxicol. Chem.33(3): 621-631, 2014. ECOREF #168382
Daphnia magna	Water Flea	Arthropoda	Crustacea	Branchiopoda	Diplostraca	Daphniidae	Juvenile	Fresh water	Mortality	Mortality	EC50	9	33870	168382	Ieromina,O., W.J.G.M. Peijnenburg, G. De Snoo, J. Muller, T.P. Knepper, and M.G. Vijver. Impact of Imidacloprid on Daphnia magna Under Different Food Quality Regimes. Environ. Toxicol. Chem.33(3): 621-631, 2014. ECOREF #168382
Daphnia magna	Water Flea	Arthropoda	Crustacea	Branchiopoda	Diplostraca	Daphniidae	Juvenile	Fresh water	Mortality	Mortality	ET50	9.39	27600	168382	Ieromina,O., W.J.G.M. Peijnenburg, G. De Snoo, J. Muller, T.P. Knepper, and M.G. Vijver. Impact of Imidacloprid on Daphnia magna Under Different Food Quality Regimes. Environ. Toxicol. Chem.33(3): 621-631, 2014. ECOREF #168382
Hyalella azteca	Scud	Arthropoda	Crustacea	Malacostraca	Amphipoda	Hyalellidae	Juvenile	Fresh water	Mortality	Mortality	LC50	4	363.2	178290	Raby,M., M. Nowierski, D. Perlov, X. Zhao, C. Hao, D.G. Poirier, and P.K. Sibley. Acute Toxicity of 6 Neonicotinoid Insecticides to Freshwater Invertebrates. Environ. Toxicol. Chem.37(5): 1430-1445, 2018. ECOREF #178290
Hyalella azteca	Scud	Arthropoda	Crustacea	Malacostraca	Amphipoda	Hyalellidae	Juvenile	Fresh water	Mortality	Mortality	LC50	7	230	183398	Bartlett,A.J., A.M. Hedges, K.D. Intini, L.R. Brown, F.J. Maisonneuve, S.A. Robinson, P.L. Gillis, and S.R. De Solla. Acute and Chronic Toxicity of Neonicotinoid and Butenolide Insecticides to the Freshwater Amphipod, Hyalella azteca. Ecotoxicol. Environ. Saf.175:215-223, 2019. ECOREF #183398
Hyalella azteca	Scud	Arthropoda	Crustacea	Malacostraca	Amphipoda	Hyalellidae	Juvenile	Fresh water	Mortality	Mortality	LC50	14	130	183398	Bartlett,A.J., A.M. Hedges, K.D. Intini, L.R. Brown, F.J. Maisonneuve, S.A. Robinson, P.L. Gillis, and S.R. De Solla. Acute and Chronic Toxicity of Neonicotinoid and Butenolide Insecticides to the Freshwater Amphipod, Hyalella azteca. Ecotoxicol. Environ. Saf.175:215-223, 2019. ECOREF #183398
Hyalella azteca	Scud	Arthropoda	Crustacea	Malacostraca	Amphipoda	Hyalellidae	Juvenile	Fresh water	Mortality	Mortality	LC50	21	100	183398	Bartlett,A.J., A.M. Hedges, K.D. Intini, L.R. Brown, F.J. Maisonneuve, S.A. Robinson, P.L. Gillis, and S.R. De Solla. Acute and Chronic Toxicity of Neonicotinoid and Butenolide Insecticides to the Freshwater Amphipod, Hyalella azteca. Ecotoxicol. Environ. Saf.175:215-223, 2019. ECOREF #183398
Hyalella azteca	Scud	Arthropoda	Crustacea	Malacostraca	Amphipoda	Hyalellidae	Juvenile	Fresh water	Mortality	Mortality	LC50	28	90	183398	Bartlett,A.J., A.M. Hedges, K.D. Intini, L.R. Brown, F.J. Maisonneuve, S.A. Robinson, P.L. Gillis, and S.R. De Solla. Acute and Chronic Toxicity of Neonicotinoid and Butenolide Insecticides to the Freshwater Amphipod, Hyalella azteca. Ecotoxicol. Environ. Saf.175:215-223, 2019. ECOREF #183398
