# Supplementary material for: The Temporal Response Surface: A Novel Method for the Assessment of Delayed and Time-Cumulative Aquatic Ecosystem Risk
Source: Environ Sci Technol. 2025 May 19;59(21):10157–66. doi: 10.1021/acs.est.4c14331 (PMC12138969; doi:10.1021/acs.est.4c14331)
Supplement: Supplementary file 4 [file es4c14331_si_004.xlsx]

## Sheet: SSD_params
dist	term	est	se	Day
lgumbel	locationlog	3.31466	0.301922	1
lgumbel	scalelog	1.62803	0.23086	1
lgumbel	locationlog	2.29045	0.31285	2
lgumbel	scalelog	1.68102	0.234835	2
lgumbel	locationlog	1.67282	0.324487	3
lgumbel	scalelog	1.74067	0.241134	3
lgumbel	locationlog	1.22662	0.334243	4
lgumbel	scalelog	1.79147	0.247201	4
lgumbel	locationlog	0.875997	0.342504	5
lgumbel	scalelog	1.83487	0.252815	5
lgumbel	locationlog	0.586607	0.349681	6
lgumbel	scalelog	1.87279	0.258007	6
lgumbel	locationlog	0.339876	0.356065	7
lgumbel	scalelog	1.90663	0.262838	7
lgumbel	locationlog	0.12463	0.361852	8
lgumbel	scalelog	1.93739	0.267364	8
lgumbel	locationlog	-0.0664024	0.367179	9
lgumbel	scalelog	1.96574	0.271628	9
lgumbel	locationlog	-0.238214	0.37214	10
lgumbel	scalelog	1.99217	0.275667	10
lgumbel	locationlog	-0.394387	0.376808	11
lgumbel	scalelog	2.01706	0.279508	11
lgumbel	locationlog	-0.53758	0.381233	12
lgumbel	scalelog	2.04066	0.283172	12
lgumbel	locationlog	-0.669832	0.385429	13
lgumbel	scalelog	2.06303	0.286641	13
lgumbel	locationlog	-0.792527	0.389471	14
lgumbel	scalelog	2.08458	0.289992	14
lgumbel	locationlog	-0.907233	0.393357	15
lgumbel	scalelog	2.1053	0.293202	15
lgumbel	locationlog	-1.01484	0.39711	16
lgumbel	scalelog	2.12531	0.296287	16
lgumbel	locationlog	-1.1162	0.400744	17
lgumbel	scalelog	2.14467	0.299257	17
lnorm	meanlog	0.0132306	0.442846	18
lnorm	sdlog	2.50511	0.313139	18
lnorm	meanlog	-0.0669405	0.446271	19
lnorm	sdlog	2.52449	0.315561	19
lnorm	meanlog	-0.142998	0.449583	20
lnorm	sdlog	2.54323	0.317903	20
lnorm	meanlog	-0.215345	0.452788	21
lnorm	sdlog	2.56136	0.32017	21
lnorm	meanlog	-0.284325	0.455894	22
lnorm	sdlog	2.57892	0.322365	22
lnorm	meanlog	-0.350238	0.458905	23
lnorm	sdlog	2.59596	0.324495	23
lnorm	meanlog	-0.413346	0.461827	24
lnorm	sdlog	2.61249	0.326561	24
lnorm	meanlog	-0.473877	0.464665	25
lnorm	sdlog	2.62854	0.328568	25
lnorm	meanlog	-0.532033	0.467424	26
lnorm	sdlog	2.64415	0.330519	26
lnorm	meanlog	-0.587995	0.470108	27
lnorm	sdlog	2.65933	0.332417	27
lnorm	meanlog	-0.641921	0.472721	28
lnorm	sdlog	2.67412	0.334264	28
lnorm	meanlog	-0.693955	0.475267	29
lnorm	sdlog	2.68852	0.336064	29
lnorm	meanlog	-0.744224	0.477749	30
lnorm	sdlog	2.70256	0.337819	30
lnorm	meanlog	-0.792845	0.48017	31
lnorm	sdlog	2.71625	0.339531	31
lnorm	meanlog	-0.839922	0.482533	32
lnorm	sdlog	2.72962	0.341202	32
lnorm	meanlog	-0.88555	0.484841	33
lnorm	sdlog	2.74267	0.342834	33
lnorm	meanlog	-0.929816	0.487096	34
lnorm	sdlog	2.75543	0.344429	34
lnorm	meanlog	-0.972799	0.489301	35
lnorm	sdlog	2.7679	0.345988	35
lnorm	meanlog	-1.01457	0.491458	36
lnorm	sdlog	2.7801	0.347513	36
lnorm	meanlog	-1.0552	0.493569	37
lnorm	sdlog	2.79205	0.349006	37
lnorm	meanlog	-1.09474	0.495636	38
lnorm	sdlog	2.80374	0.350467	38
lnorm	meanlog	-1.13326	0.497661	39
lnorm	sdlog	2.81519	0.351899	39
lnorm	meanlog	-1.1708	0.499645	40
lnorm	sdlog	2.82642	0.353302	40
lnorm	meanlog	-1.20741	0.50159	41
lnorm	sdlog	2.83742	0.354678	41
lnorm	meanlog	-1.24315	0.503499	42
lnorm	sdlog	2.84822	0.356027	42
lnorm	meanlog	-1.27804	0.505371	43
lnorm	sdlog	2.85881	0.357351	43
lnorm	meanlog	-1.31213	0.507209	44
lnorm	sdlog	2.86921	0.358651	44
lnorm	meanlog	-1.34545	0.509013	45
lnorm	sdlog	2.87941	0.359927	45
lnorm	meanlog	-1.37804	0.510786	46
lnorm	sdlog	2.88944	0.36118	46
lnorm	meanlog	-1.40993	0.512527	47
lnorm	sdlog	2.89929	0.362411	47
lnorm	meanlog	-1.44115	0.514239	48
lnorm	sdlog	2.90897	0.363622	48
lnorm	meanlog	-1.47172	0.515921	49
lnorm	sdlog	2.91849	0.364811	49
lnorm	meanlog	-1.50168	0.517576	50
lnorm	sdlog	2.92785	0.365982	50
lnorm	meanlog	-1.53104	0.519204	51
lnorm	sdlog	2.93706	0.367133	51
lnorm	meanlog	-1.55984	0.520806	52
lnorm	sdlog	2.94613	0.368266	52
lnorm	meanlog	-1.58808	0.522383	53
lnorm	sdlog	2.95505	0.369381	53
lnorm	meanlog	-1.6158	0.523936	54
lnorm	sdlog	2.96383	0.370478	54
lnorm	meanlog	-1.643	0.525465	55
lnorm	sdlog	2.97248	0.371559	55
lnorm	meanlog	-1.66972	0.52697	56
lnorm	sdlog	2.98099	0.372624	56
lnorm	meanlog	-1.69597	0.528454	57
lnorm	sdlog	2.98939	0.373673	57
lnorm	meanlog	-1.72176	0.529916	58
lnorm	sdlog	2.99766	0.374707	58
lnorm	meanlog	-1.7471	0.531357	59
lnorm	sdlog	3.00581	0.375726	59
lnorm	meanlog	-1.77203	0.532778	60
lnorm	sdlog	3.01385	0.376731	60
lnorm	meanlog	-1.79654	0.534179	61
lnorm	sdlog	3.02177	0.377722	61
lnorm	meanlog	-1.82065	0.535561	62
lnorm	sdlog	3.02959	0.378699	62
lnorm	meanlog	-1.84437	0.536924	63
lnorm	sdlog	3.0373	0.379663	63
lnorm	meanlog	-1.86772	0.538269	64
lnorm	sdlog	3.04491	0.380614	64
lnorm	meanlog	-1.89071	0.539597	65
lnorm	sdlog	3.05242	0.381552	65
lnorm	meanlog	-1.91335	0.540907	66
lnorm	sdlog	3.05983	0.382479	66
lnorm	meanlog	-1.93565	0.5422	67
lnorm	sdlog	3.06715	0.383393	67
lnorm	meanlog	-1.95762	0.543477	68
lnorm	sdlog	3.07437	0.384296	68
lnorm	meanlog	-1.97927	0.544739	69
lnorm	sdlog	3.08151	0.385188	69
lnorm	meanlog	-2.0006	0.545984	70
lnorm	sdlog	3.08855	0.386069	70
lnorm	meanlog	-2.02163	0.547215	71
lnorm	sdlog	3.09551	0.386939	71
lnorm	meanlog	-2.04237	0.548431	72
lnorm	sdlog	3.10239	0.387799	72
lnorm	meanlog	-2.06283	0.549632	73
lnorm	sdlog	3.10919	0.388649	73
lnorm	meanlog	-2.083	0.55082	74
lnorm	sdlog	3.11591	0.389488	74
lnorm	meanlog	-2.1029	0.551993	75
lnorm	sdlog	3.12255	0.390318	75
lnorm	meanlog	-2.12254	0.553154	76
lnorm	sdlog	3.12911	0.391139	76
lnorm	meanlog	-2.14193	0.554301	77
lnorm	sdlog	3.1356	0.39195	77
lnorm	meanlog	-2.16106	0.555435	78
lnorm	sdlog	3.14202	0.392752	78
lnorm	meanlog	-2.17995	0.556557	79
lnorm	sdlog	3.14836	0.393545	79
lnorm	meanlog	-2.1986	0.557667	80
lnorm	sdlog	3.15464	0.39433	80
lnorm	meanlog	-2.21702	0.558765	81
lnorm	sdlog	3.16085	0.395106	81
lnorm	meanlog	-2.23522	0.559851	82
lnorm	sdlog	3.16699	0.395874	82
lnorm	meanlog	-2.25319	0.560925	83
lnorm	sdlog	3.17307	0.396634	83
lnorm	meanlog	-2.27095	0.561989	84
lnorm	sdlog	3.17909	0.397386	84
lnorm	meanlog	-2.2885	0.563041	85
lnorm	sdlog	3.18504	0.39813	85
lnorm	meanlog	-2.30584	0.564083	86
lnorm	sdlog	3.19094	0.398867	86
lnorm	meanlog	-2.32298	0.565114	87
lnorm	sdlog	3.19677	0.399596	87
lnorm	meanlog	-2.33993	0.566135	88
lnorm	sdlog	3.20254	0.400318	88
lnorm	meanlog	-2.35668	0.567146	89
lnorm	sdlog	3.20826	0.401033	89
lnorm	meanlog	-2.37325	0.568147	90
lnorm	sdlog	3.21393	0.401741	90
lnorm	meanlog	-2.38964	0.569138	91
lnorm	sdlog	3.21953	0.402442	91
lnorm	meanlog	-2.40584	0.57012	92
lnorm	sdlog	3.22509	0.403136	92
lnorm	meanlog	-2.42187	0.571093	93
lnorm	sdlog	3.23059	0.403823	93
lnorm	meanlog	-2.43773	0.572056	94
lnorm	sdlog	3.23604	0.404505	94
lnorm	meanlog	-2.45342	0.57301	95
lnorm	sdlog	3.24144	0.405179	95
lnorm	meanlog	-2.46895	0.573956	96
lnorm	sdlog	3.24679	0.405848	96
lnorm	meanlog	-2.48432	0.574893	97
lnorm	sdlog	3.25209	0.406511	97
lnorm	meanlog	-2.49952	0.575822	98
lnorm	sdlog	3.25734	0.407167	98
lnorm	meanlog	-2.51458	0.576742	99
lnorm	sdlog	3.26254	0.407818	99
lnorm	meanlog	-2.52948	0.577654	100
lnorm	sdlog	3.2677	0.408463	100
